# Supplementary material for: An Immunogenic Cell Death-Related Gene Signature Reflects Immune Landscape and Predicts Prognosis in Melanoma Independently of BRAF V600E Status
Source: Biomed Res Int. 2023 Jan 16;2023:1189022. doi: 10.1155/2023/1189022 (PMC9871414; doi:10.1155/2023/1189022)
Supplement: Supplementary 1 — Supplemental document 1_data of Figures 2A–2C. To effectively differentiate patients with BRAF V600E WT SKCM in TCGA cohort according to ICD-associated genes, cellular component analysis of all samples was performed. A consensus matrix (k = 2) was selected as the criterion for disease type, and the samples were classified as clusters C1 or C2. [file 1189022.f1.txt]

ID	Cluster
TCGA-D3-A8GR	C1
TCGA-BF-A5EO	C1
TCGA-ER-A19T	C1
TCGA-ER-A19N	C2
TCGA-EE-A29N	C2
TCGA-ER-A2NF	C2
TCGA-GN-A8LN	C1
TCGA-FS-A1ZZ	C1
TCGA-ER-A19A	C2
TCGA-D3-A3MV	C1
TCGA-FS-A1ZW	C2
TCGA-ER-A199	C2
TCGA-BF-A1PV	C1
TCGA-EB-A5VU	C1
TCGA-EB-A6L9	C2
TCGA-FS-A1ZQ	C1
TCGA-D3-A5GL	C1
TCGA-EE-A180	C1
TCGA-EE-A29V	C1
TCGA-EE-A2MQ	C1
TCGA-EE-A3JD	C2
TCGA-D3-A2JB	C2
TCGA-ER-A3ES	C1
TCGA-EE-A3JI	C1
TCGA-EE-A2GU	C2
TCGA-FS-A4F9	C1
TCGA-EB-A5VV	C2
TCGA-FS-A1ZU	C1
TCGA-FS-A1ZA	C2
TCGA-EB-A4IQ	C1
TCGA-3N-A9WB	C1
TCGA-EE-A2A5	C1
TCGA-ER-A19F	C1
TCGA-RP-A690	C1
TCGA-BF-A5EP	C1
TCGA-BF-AAP4	C2
TCGA-D3-A3CF	C2
TCGA-D9-A4Z3	C1
TCGA-BF-AAP2	C1
TCGA-EE-A2GD	C1
TCGA-EE-A29D	C1
TCGA-GN-A8LK	C1
TCGA-D3-A51H	C2
TCGA-YG-AA3P	C1
TCGA-EB-A57M	C1
TCGA-EE-A2GM	C1
TCGA-GN-A266	C2
TCGA-FS-A4F5	C1
TCGA-EE-A3AE	C2
TCGA-FR-A69P	C1
TCGA-W3-A828	C1
TCGA-HR-A2OG	C1
TCGA-W3-A825	C2
TCGA-EE-A3JA	C2
TCGA-BF-AAOX	C1
TCGA-EB-A44R	C2
TCGA-WE-A8ZY	C1
TCGA-XV-AAZW	C1
TCGA-EE-A3AC	C2
TCGA-EE-A29Q	C1
TCGA-EB-A5UM	C2
TCGA-ER-A2NB	C1
TCGA-GN-A26D	C1
TCGA-D3-A8GK	C1
TCGA-EE-A2MD	C1
TCGA-FR-A8YD	C1
TCGA-ER-A42H	C1
TCGA-D9-A1JW	C2
TCGA-D3-A8GI	C1
TCGA-EE-A20I	C2
TCGA-XV-A9VZ	C1
TCGA-D3-A2JC	C2
TCGA-EB-A41A	C1
TCGA-D3-A3BZ	C2
TCGA-XV-A9W5	C1
TCGA-EE-A29G	C1
TCGA-W3-AA1V	C2
TCGA-BF-AAP1	C1
TCGA-FW-A5DY	C2
TCGA-DA-A95Y	C1
TCGA-EB-A85I	C2
TCGA-WE-A8K4	C2
TCGA-FW-A3R5	C1
TCGA-ER-A19L	C1
TCGA-D3-A1QA	C2
TCGA-DA-A3F2	C2
TCGA-EE-A2MT	C1
TCGA-ER-A2NH	C2
TCGA-XV-A9W2	C1
TCGA-D3-A8GP	C1
TCGA-D9-A6EC	C1
TCGA-D3-A51K	C1
TCGA-EE-A2GL	C2
TCGA-D9-A4Z5	C1
TCGA-ER-A195	C2
TCGA-D3-A8GC	C1
TCGA-WE-A8K1	C2
TCGA-GN-A267	C1
TCGA-DA-A95X	C2
TCGA-EE-A17X	C1
TCGA-GN-A26C	C2
TCGA-EE-A2MJ	C2
TCGA-ER-A196	C1
TCGA-ER-A197	C2
TCGA-EE-A181	C2
TCGA-FW-A3I3	C1
TCGA-YG-AA3N	C2
TCGA-D3-A8GM	C2
TCGA-EE-A29R	C1
TCGA-QB-AA9O	C2
TCGA-D9-A3Z1	C2
TCGA-EE-A29S	C2
TCGA-DA-A1IB	C2
TCGA-D3-A1Q3	C2
TCGA-EE-A3JH	C2
TCGA-ER-A193	C2
TCGA-D3-A8GQ	C1
TCGA-EB-A51B	C1
TCGA-D9-A1X3	C1
TCGA-EB-A3XC	C1
TCGA-YG-AA3O	C1
TCGA-EE-A2GR	C1
TCGA-EB-A550	C1
TCGA-WE-A8ZO	C2
TCGA-ER-A194	C1
TCGA-EE-A20C	C1
TCGA-D3-A2J9	C2
TCGA-RP-A694	C2
TCGA-EE-A2GC	C2
TCGA-FR-A7U8	C1
TCGA-YD-A89C	C1
TCGA-EE-A185	C1
TCGA-D3-A51F	C2
TCGA-EE-A3J8	C1
TCGA-D3-A3C8	C2
TCGA-EE-A2A0	C2
TCGA-FR-A7U9	C2
TCGA-EE-A2A1	C2
TCGA-EE-A2MU	C2
TCGA-FS-A1ZJ	C1
TCGA-EE-A29L	C1
TCGA-EB-A4OY	C1
TCGA-FW-A3TU	C1
TCGA-BF-AAOU	C1
TCGA-EB-A41B	C1
TCGA-EB-A44Q	C2
TCGA-WE-AAA3	C2
TCGA-EE-A2GK	C2
TCGA-FR-A3R1	C2
TCGA-DA-A1IC	C1
TCGA-D9-A4Z6	C1
TCGA-EE-A184	C2
TCGA-EE-A2GO	C1
TCGA-D3-A2JL	C2
TCGA-YD-A9TA	C2
TCGA-EE-A29X	C2
TCGA-EE-A17Z	C1
TCGA-WE-A8ZR	C1
TCGA-GN-A4U4	C1
TCGA-EE-A2MS	C2
TCGA-W3-A824	C2
TCGA-EB-A42Y	C1
TCGA-GN-A4U9	C1
TCGA-BF-A5ES	C1
TCGA-EB-A4XL	C2
TCGA-ER-A19W	C2
TCGA-D3-A8GE	C2
TCGA-EE-A2GI	C2
TCGA-BF-AAP8	C1
TCGA-3N-A9WC	C2
TCGA-FS-A1Z0	C2
TCGA-DA-A1IA	C1
TCGA-D3-A2JO	C2
TCGA-FS-A4F0	C1
TCGA-FS-A1Z4	C2
TCGA-WE-A8ZN	C2
TCGA-D9-A6EA	C1
TCGA-EB-A1NK	C1
TCGA-D3-A1Q1	C1
TCGA-BF-A1Q0	C1
TCGA-EE-A3J7	C1
TCGA-D3-A5GO	C2
TCGA-FR-A2OS	C1
TCGA-GN-A264	C1
TCGA-EB-A44O	C1
TCGA-EE-A2MC	C2
TCGA-D9-A3Z4	C2
TCGA-D3-A51R	C1
TCGA-GF-A3OT	C2
TCGA-FS-A1ZT	C2
TCGA-FS-A1ZG	C1
TCGA-DA-A1I1	C2
TCGA-EB-A97M	C1
TCGA-D9-A149	C2
TCGA-D3-A2JF	C2
TCGA-RP-A693	C2
TCGA-FR-A3YN	C2
TCGA-FS-A1ZE	C1
TCGA-EE-A29B	C1
TCGA-GN-A268	C1
TCGA-Z2-AA3S	C1
TCGA-GN-A4U3	C1
TCGA-BF-A1PZ	C1
TCGA-3N-A9WD	C2
TCGA-FR-A8YC	C1
TCGA-FS-A1ZK	C1
TCGA-EE-A2MN	C2
TCGA-FS-A4F4	C1
TCGA-ER-A19D	C2
TCGA-DA-A95Z	C1
TCGA-EB-A5UL	C2
TCGA-WE-AA9Y	C1
TCGA-EE-A2MI	C2
TCGA-D3-A3CC	C1
TCGA-BF-A9VF	C1
TCGA-D3-A51E	C2
TCGA-EB-A551	C2
TCGA-DA-A95V	C1
TCGA-D3-A3ML	C1
TCGA-ER-A2NE	C1
TCGA-ER-A3ET	C1
TCGA-EB-A82B	C2
TCGA-EB-A85J	C2
TCGA-EE-A182	C1
TCGA-ER-A3EV	C1
TCGA-ER-A1A1	C2
TCGA-FS-A4FC	C1
TCGA-D3-A8GL	C1
TCGA-EB-A82C	C1
TCGA-EE-A2GN	C1
TCGA-EB-A3Y7	C1
TCGA-EE-A3J5	C2
TCGA-EB-A5SH	C1
TCGA-EE-A2GJ	C2
TCGA-W3-AA1O	C1
TCGA-WE-A8ZM	C1
TCGA-DA-A3F3	C1
TCGA-EB-A5SG	C2
TCGA-D3-A1QB	C2
TCGA-WE-A8JZ	C1
TCGA-FS-A4F2	C1
TCGA-BF-AAP7	C2
TCGA-D3-A51T	C1
TCGA-FS-A4FD	C1
TCGA-DA-A960	C1
TCGA-EE-A3AA	C2
TCGA-D3-A1Q8	C1
TCGA-BF-AAP6	C1
TCGA-FS-A1ZY	C1
TCGA-D3-A2J8	C2
TCGA-XV-AAZV	C2
TCGA-DA-A1HV	C2
TCGA-D3-A2JH	C2
TCGA-EE-A2MM	C1
TCGA-EE-A2ML	C2
TCGA-FS-A1ZP	C1
TCGA-HR-A5NC	C1
TCGA-FS-A1Z3	C1
TCGA-EE-A2MR	C2
TCGA-FR-A726	C1
TCGA-EB-A5KH	C1
TCGA-FS-A1YW	C1
TCGA-FS-A1ZB	C1
TCGA-GN-A8LL	C1
TCGA-EE-A2A2	C1
TCGA-EB-A4OZ	C2
TCGA-EE-A2MF	C2
TCGA-XV-AB01	C1
TCGA-EE-A2GP	C1
TCGA-EB-A24D	C1
TCGA-XV-AAZY	C1
TCGA-D3-A2J6	C2
TCGA-EB-A5SF	C1
