# Supplementary material for: An Immunogenic Cell Death-Related Gene Signature Reflects Immune Landscape and Predicts Prognosis in Melanoma Independently of BRAF V600E Status
Source: Biomed Res Int. 2023 Jan 16;2023:1189022. doi: 10.1155/2023/1189022 (PMC9871414; doi:10.1155/2023/1189022)
Supplement: Supplementary 2 — Supplemental document 2_data of Figures 2A–2C. Clusters C2 and C1 were identified as ICD-high and ICD-low, respectively, based on the expression levels of ICD-related genes. [file 1189022.f2.txt]

ID	Cluster	Group
TCGA-D3-A8GR	C1	ICD low
TCGA-BF-A5EO	C1	ICD low
TCGA-ER-A19T	C1	ICD low
TCGA-GN-A8LN	C1	ICD low
TCGA-FS-A1ZZ	C1	ICD low
TCGA-D3-A3MV	C1	ICD low
TCGA-BF-A1PV	C1	ICD low
TCGA-EB-A5VU	C1	ICD low
TCGA-FS-A1ZQ	C1	ICD low
TCGA-D3-A5GL	C1	ICD low
TCGA-EE-A180	C1	ICD low
TCGA-EE-A29V	C1	ICD low
TCGA-EE-A2MQ	C1	ICD low
TCGA-ER-A3ES	C1	ICD low
TCGA-EE-A3JI	C1	ICD low
TCGA-FS-A4F9	C1	ICD low
TCGA-FS-A1ZU	C1	ICD low
TCGA-EB-A4IQ	C1	ICD low
TCGA-3N-A9WB	C1	ICD low
TCGA-EE-A2A5	C1	ICD low
TCGA-ER-A19F	C1	ICD low
TCGA-RP-A690	C1	ICD low
TCGA-BF-A5EP	C1	ICD low
TCGA-D9-A4Z3	C1	ICD low
TCGA-BF-AAP2	C1	ICD low
TCGA-EE-A2GD	C1	ICD low
TCGA-EE-A29D	C1	ICD low
TCGA-GN-A8LK	C1	ICD low
TCGA-YG-AA3P	C1	ICD low
TCGA-EB-A57M	C1	ICD low
TCGA-EE-A2GM	C1	ICD low
TCGA-FS-A4F5	C1	ICD low
TCGA-FR-A69P	C1	ICD low
TCGA-W3-A828	C1	ICD low
TCGA-HR-A2OG	C1	ICD low
TCGA-BF-AAOX	C1	ICD low
TCGA-WE-A8ZY	C1	ICD low
TCGA-XV-AAZW	C1	ICD low
TCGA-EE-A29Q	C1	ICD low
TCGA-ER-A2NB	C1	ICD low
TCGA-GN-A26D	C1	ICD low
TCGA-D3-A8GK	C1	ICD low
TCGA-EE-A2MD	C1	ICD low
TCGA-FR-A8YD	C1	ICD low
TCGA-ER-A42H	C1	ICD low
TCGA-D3-A8GI	C1	ICD low
TCGA-XV-A9VZ	C1	ICD low
TCGA-EB-A41A	C1	ICD low
TCGA-XV-A9W5	C1	ICD low
TCGA-EE-A29G	C1	ICD low
TCGA-BF-AAP1	C1	ICD low
TCGA-DA-A95Y	C1	ICD low
TCGA-FW-A3R5	C1	ICD low
TCGA-ER-A19L	C1	ICD low
TCGA-EE-A2MT	C1	ICD low
TCGA-XV-A9W2	C1	ICD low
TCGA-D3-A8GP	C1	ICD low
TCGA-D9-A6EC	C1	ICD low
TCGA-D3-A51K	C1	ICD low
TCGA-D9-A4Z5	C1	ICD low
TCGA-D3-A8GC	C1	ICD low
TCGA-GN-A267	C1	ICD low
TCGA-EE-A17X	C1	ICD low
TCGA-ER-A196	C1	ICD low
TCGA-FW-A3I3	C1	ICD low
TCGA-EE-A29R	C1	ICD low
TCGA-D3-A8GQ	C1	ICD low
TCGA-EB-A51B	C1	ICD low
TCGA-D9-A1X3	C1	ICD low
TCGA-EB-A3XC	C1	ICD low
TCGA-YG-AA3O	C1	ICD low
TCGA-EE-A2GR	C1	ICD low
TCGA-EB-A550	C1	ICD low
TCGA-ER-A194	C1	ICD low
TCGA-EE-A20C	C1	ICD low
TCGA-FR-A7U8	C1	ICD low
TCGA-YD-A89C	C1	ICD low
TCGA-EE-A185	C1	ICD low
TCGA-EE-A3J8	C1	ICD low
TCGA-FS-A1ZJ	C1	ICD low
TCGA-EE-A29L	C1	ICD low
TCGA-EB-A4OY	C1	ICD low
TCGA-FW-A3TU	C1	ICD low
TCGA-BF-AAOU	C1	ICD low
TCGA-EB-A41B	C1	ICD low
TCGA-DA-A1IC	C1	ICD low
TCGA-D9-A4Z6	C1	ICD low
TCGA-EE-A2GO	C1	ICD low
TCGA-EE-A17Z	C1	ICD low
TCGA-WE-A8ZR	C1	ICD low
TCGA-GN-A4U4	C1	ICD low
TCGA-EB-A42Y	C1	ICD low
TCGA-GN-A4U9	C1	ICD low
TCGA-BF-A5ES	C1	ICD low
TCGA-BF-AAP8	C1	ICD low
TCGA-DA-A1IA	C1	ICD low
TCGA-FS-A4F0	C1	ICD low
TCGA-D9-A6EA	C1	ICD low
TCGA-EB-A1NK	C1	ICD low
TCGA-D3-A1Q1	C1	ICD low
TCGA-BF-A1Q0	C1	ICD low
TCGA-EE-A3J7	C1	ICD low
TCGA-FR-A2OS	C1	ICD low
TCGA-GN-A264	C1	ICD low
TCGA-EB-A44O	C1	ICD low
TCGA-D3-A51R	C1	ICD low
TCGA-FS-A1ZG	C1	ICD low
TCGA-EB-A97M	C1	ICD low
TCGA-FS-A1ZE	C1	ICD low
TCGA-EE-A29B	C1	ICD low
TCGA-GN-A268	C1	ICD low
TCGA-Z2-AA3S	C1	ICD low
TCGA-GN-A4U3	C1	ICD low
TCGA-BF-A1PZ	C1	ICD low
TCGA-FR-A8YC	C1	ICD low
TCGA-FS-A1ZK	C1	ICD low
TCGA-FS-A4F4	C1	ICD low
TCGA-DA-A95Z	C1	ICD low
TCGA-WE-AA9Y	C1	ICD low
TCGA-D3-A3CC	C1	ICD low
TCGA-BF-A9VF	C1	ICD low
TCGA-DA-A95V	C1	ICD low
TCGA-D3-A3ML	C1	ICD low
TCGA-ER-A2NE	C1	ICD low
TCGA-ER-A3ET	C1	ICD low
TCGA-EE-A182	C1	ICD low
TCGA-ER-A3EV	C1	ICD low
TCGA-FS-A4FC	C1	ICD low
TCGA-D3-A8GL	C1	ICD low
TCGA-EB-A82C	C1	ICD low
TCGA-EE-A2GN	C1	ICD low
TCGA-EB-A3Y7	C1	ICD low
TCGA-EB-A5SH	C1	ICD low
TCGA-W3-AA1O	C1	ICD low
TCGA-WE-A8ZM	C1	ICD low
TCGA-DA-A3F3	C1	ICD low
TCGA-WE-A8JZ	C1	ICD low
TCGA-FS-A4F2	C1	ICD low
TCGA-D3-A51T	C1	ICD low
TCGA-FS-A4FD	C1	ICD low
TCGA-DA-A960	C1	ICD low
TCGA-D3-A1Q8	C1	ICD low
TCGA-BF-AAP6	C1	ICD low
TCGA-FS-A1ZY	C1	ICD low
TCGA-EE-A2MM	C1	ICD low
TCGA-FS-A1ZP	C1	ICD low
TCGA-HR-A5NC	C1	ICD low
TCGA-FS-A1Z3	C1	ICD low
TCGA-FR-A726	C1	ICD low
TCGA-EB-A5KH	C1	ICD low
TCGA-FS-A1YW	C1	ICD low
TCGA-FS-A1ZB	C1	ICD low
TCGA-GN-A8LL	C1	ICD low
TCGA-EE-A2A2	C1	ICD low
TCGA-XV-AB01	C1	ICD low
TCGA-EE-A2GP	C1	ICD low
TCGA-EB-A24D	C1	ICD low
TCGA-XV-AAZY	C1	ICD low
TCGA-EB-A5SF	C1	ICD low
TCGA-ER-A19N	C2	ICD high
TCGA-EE-A29N	C2	ICD high
TCGA-ER-A2NF	C2	ICD high
TCGA-ER-A19A	C2	ICD high
TCGA-FS-A1ZW	C2	ICD high
TCGA-ER-A199	C2	ICD high
TCGA-EB-A6L9	C2	ICD high
TCGA-EE-A3JD	C2	ICD high
TCGA-D3-A2JB	C2	ICD high
TCGA-EE-A2GU	C2	ICD high
TCGA-EB-A5VV	C2	ICD high
TCGA-FS-A1ZA	C2	ICD high
TCGA-BF-AAP4	C2	ICD high
TCGA-D3-A3CF	C2	ICD high
TCGA-D3-A51H	C2	ICD high
TCGA-GN-A266	C2	ICD high
TCGA-EE-A3AE	C2	ICD high
TCGA-W3-A825	C2	ICD high
TCGA-EE-A3JA	C2	ICD high
TCGA-EB-A44R	C2	ICD high
TCGA-EE-A3AC	C2	ICD high
TCGA-EB-A5UM	C2	ICD high
TCGA-D9-A1JW	C2	ICD high
TCGA-EE-A20I	C2	ICD high
TCGA-D3-A2JC	C2	ICD high
TCGA-D3-A3BZ	C2	ICD high
TCGA-W3-AA1V	C2	ICD high
TCGA-FW-A5DY	C2	ICD high
TCGA-EB-A85I	C2	ICD high
TCGA-WE-A8K4	C2	ICD high
TCGA-D3-A1QA	C2	ICD high
TCGA-DA-A3F2	C2	ICD high
TCGA-ER-A2NH	C2	ICD high
TCGA-EE-A2GL	C2	ICD high
TCGA-ER-A195	C2	ICD high
TCGA-WE-A8K1	C2	ICD high
TCGA-DA-A95X	C2	ICD high
TCGA-GN-A26C	C2	ICD high
TCGA-EE-A2MJ	C2	ICD high
TCGA-ER-A197	C2	ICD high
TCGA-EE-A181	C2	ICD high
TCGA-YG-AA3N	C2	ICD high
TCGA-D3-A8GM	C2	ICD high
TCGA-QB-AA9O	C2	ICD high
TCGA-D9-A3Z1	C2	ICD high
TCGA-EE-A29S	C2	ICD high
TCGA-DA-A1IB	C2	ICD high
TCGA-D3-A1Q3	C2	ICD high
TCGA-EE-A3JH	C2	ICD high
TCGA-ER-A193	C2	ICD high
TCGA-WE-A8ZO	C2	ICD high
TCGA-D3-A2J9	C2	ICD high
TCGA-RP-A694	C2	ICD high
TCGA-EE-A2GC	C2	ICD high
TCGA-D3-A51F	C2	ICD high
TCGA-D3-A3C8	C2	ICD high
TCGA-EE-A2A0	C2	ICD high
TCGA-FR-A7U9	C2	ICD high
TCGA-EE-A2A1	C2	ICD high
TCGA-EE-A2MU	C2	ICD high
TCGA-EB-A44Q	C2	ICD high
TCGA-WE-AAA3	C2	ICD high
TCGA-EE-A2GK	C2	ICD high
TCGA-FR-A3R1	C2	ICD high
TCGA-EE-A184	C2	ICD high
TCGA-D3-A2JL	C2	ICD high
TCGA-YD-A9TA	C2	ICD high
TCGA-EE-A29X	C2	ICD high
TCGA-EE-A2MS	C2	ICD high
TCGA-W3-A824	C2	ICD high
TCGA-EB-A4XL	C2	ICD high
TCGA-ER-A19W	C2	ICD high
TCGA-D3-A8GE	C2	ICD high
TCGA-EE-A2GI	C2	ICD high
TCGA-3N-A9WC	C2	ICD high
TCGA-FS-A1Z0	C2	ICD high
TCGA-D3-A2JO	C2	ICD high
TCGA-FS-A1Z4	C2	ICD high
TCGA-WE-A8ZN	C2	ICD high
TCGA-D3-A5GO	C2	ICD high
TCGA-EE-A2MC	C2	ICD high
TCGA-D9-A3Z4	C2	ICD high
TCGA-GF-A3OT	C2	ICD high
TCGA-FS-A1ZT	C2	ICD high
TCGA-DA-A1I1	C2	ICD high
TCGA-D9-A149	C2	ICD high
TCGA-D3-A2JF	C2	ICD high
TCGA-RP-A693	C2	ICD high
TCGA-FR-A3YN	C2	ICD high
TCGA-3N-A9WD	C2	ICD high
TCGA-EE-A2MN	C2	ICD high
TCGA-ER-A19D	C2	ICD high
TCGA-EB-A5UL	C2	ICD high
TCGA-EE-A2MI	C2	ICD high
TCGA-D3-A51E	C2	ICD high
TCGA-EB-A551	C2	ICD high
TCGA-EB-A82B	C2	ICD high
TCGA-EB-A85J	C2	ICD high
TCGA-ER-A1A1	C2	ICD high
TCGA-EE-A3J5	C2	ICD high
TCGA-EE-A2GJ	C2	ICD high
TCGA-EB-A5SG	C2	ICD high
TCGA-D3-A1QB	C2	ICD high
TCGA-BF-AAP7	C2	ICD high
TCGA-EE-A3AA	C2	ICD high
TCGA-D3-A2J8	C2	ICD high
TCGA-XV-AAZV	C2	ICD high
TCGA-DA-A1HV	C2	ICD high
TCGA-D3-A2JH	C2	ICD high
TCGA-EE-A2ML	C2	ICD high
TCGA-EE-A2MR	C2	ICD high
TCGA-EB-A4OZ	C2	ICD high
TCGA-EE-A2MF	C2	ICD high
TCGA-D3-A2J6	C2	ICD high
